# Supplementary material for: Characterization of SARS-CoV-2 Variants B.1.617.1 (Kappa), B.1.617.2 (Delta), and B.1.618 by Cell Entry and Immune Evasion
Source: mBio. 2022 Mar 10;13(2):e00099-22. doi: 10.1128/mbio.00099-22 (PMC9040861; doi:10.1128/mbio.00099-22)
Supplement: TABLE S2 [file mbio.00099-22-st002.xlsx]

## Sheet: Table S2
		Table S2. Summary of sera information of COVID-19 patients for evaluation of Delta sensitivity
		Characteristics	Patients (n=10)
		Age (median, range)	52 (15-69)
		Sex
		Male (%)	2 (20.0)
		Female (%)	8 (80.0)
		Disease severity
		Severe	4 (40.0)
		Non-severe	6 (60.0)
		Comorbidities, n (%)
		Fever	6 (60.0)
		Fatigue	4 (40.0)
		Dry cough	1 (10.0)
		Dyspnea	4 (40.0)
		Expectoration	6 (60.0)
		Nausea	2 (20.0)
		Dizziness	2 (20.0)
		Chills	1 (10.0)
		Chest stuffiness	5 (50.0)
