# Supplementary material for: Characterization of SARS-CoV-2 Variants B.1.617.1 (Kappa), B.1.617.2 (Delta), and B.1.618 by Cell Entry and Immune Evasion
Source: mBio. 2022 Mar 10;13(2):e00099-22. doi: 10.1128/mbio.00099-22 (PMC9040861; doi:10.1128/mbio.00099-22)
Supplement: TABLE S3 [file mbio.00099-22-st003.xlsx]

## Sheet: Table S3
		Table S3. Summary of sera information of COVID-19 patients for evaluation of B.1.618 sensitivity
		Characteristics	Patients (n=9)
		Age (median, range)	49 (15-69)
		Sex
		Male (%)	2 (22.2)
		Female (%)	7 (77.8)
		Disease severity
		Severe	2 (22.2)
		Non-severe	7 (77.8)
		Comorbidities, n (%)
		Fever	5 (55.6)
		Fatigue	3 (33.3)
		Dry cough	1 (11.1)
		Dyspnea	2 (22.2)
		Expectoration	4 (44.4)
		Nausea	1 (11.1)
		Dizziness	2 (22.2)
		Chills	1 (11.1)
		Chest stuffiness	4 (44.4)
